# Supplementary material for: Accelerometer-Measured Moderate-to-Vigorous Physical Activity and Cancer Risk: Dose–Response from Observational and Nonlinear Mendelian Randomization in UK Biobank
Source: Healthcare (Basel). 2026 Jun 23;14(13):1818. doi: 10.3390/healthcare14131818 (PMC13362087; doi:10.3390/healthcare14131818)
Supplement: Supplementary file 1 [file healthcare-14-01818-s001.zip]

Archive with 1 entries (1 files):
- healthcare-4347943-supplementary.pdf
